# Supplementary material for: Natural soundscapes enhance mood recovery amid anthropogenic noise pollution
Source: PLoS One. 2024 Nov 27;19(11):e0311487. doi: 10.1371/journal.pone.0311487 (PMC11602051; doi:10.1371/journal.pone.0311487)
Supplement: S1 Data — (XLSX) [file pone.0311487.s008.xlsx]

## Sheet: STAI-S_anxiety_dataset
Participant	Stressor	Soundscape	Stressor STAI-S anxiety reverse score	Soundscape STAI-S reverse score	STAI_T trait anxiety	Age	Gender	Preference for natural environments	Notice sounds in environment?	Live and work environment?	Environment grew up in	Phobias	Ethnicity	Listening device
1	1	natural	18	10	16	19	Female	none	Not sure	live urban work urban	urban	spiders	White	Noise cancelling
1	2	natural 20	12	8	16	18	Female	none	Very often	live urban work urban	semi-rural	snakes	White	Ear buds (in-ear headphones)
1	3	natural 40	17	10	16	19	Female	slight_natural	Sometimes	live urban work urban	urban	spiders	White	Computer/laptop speakers
2	1	natural 40	20	8	18	19	Male	slight_urban	Sometimes	live urban work urban	urban	spiders	White	Noise cancelling
2	2	natural 20	20	8	18	18	Female	slight_natural	Sometimes	live semi-rural work semi-rural	semi-rural	spiders	White	Ear buds (in-ear headphones)
2	3	natural	18	7	18	18	Female	slight_natural	Often	live urban work urban	urban	snakes	Asian or Asian British	Ear buds (in-ear headphones)
3	1	natural 20	16	13	14	19	Female	none	Sometimes	live semi-rural work urban	urban	snakes	White	Ear buds (in-ear headphones)
3	2	natural 40	12	12	14	34	Female	none	Very often	live semi-rural work urban	urban	NA	White	Noise cancelling
3	3	natural	15	12	14	23	Female	slight_natural	Often	live rural work urban	rural	spiders	White	Noise cancelling
4	1	natural	16	8	9	19	Male	none	Sometimes	live urban work urban	semi-rural	spiders	White	Computer/laptop speakers
4	2	natural 20	16	12	9	21	Female	none	Not sure	live rural work rurual	rural	spiders	White	Noise cancelling
4	3	natural 40	12	13	9	19	Non-binary	none	Very often	live urban work urban	urban	NA	Asian or Asian British	Ear buds (in-ear headphones)
5	1	natural 40	15	11	15	21	Male	strong_natural	Often	live urban work urban	semi-rural	snakes	White	Noise cancelling
5	2	natural	11	9	15	19	Female	strong_natural	Very often	live urban work urban	rural	NA	White	Ear buds (in-ear headphones)
5	3	natural 20	11	7	15	24	Female	strong_natural	Very often	live urban work urban	semi-rural	NA	White	Ear buds (in-ear headphones)
6	1	natural	13	10	15	42	Female	strong_natural	Often	live urban work urban	urban	snakes	White	Noise cancelling
6	2	natural 20	15	11	15	19	Male	slight_urban	Often	live semi rural work rural	semi-rural	spiders	White	Noise cancelling
6	3	natural 40	16	10	15	19	Female	strong_urban	Not sure	live urban work urban	urban	spiders	Black, African, Caribbean or Black British	Noise cancelling
7	1	natural 40	18	10	13	19	Male	slight_natural	Often	live urban work urban	semi-rural	spiders	White	Noise cancelling
7	2	natural	12	9	13	22	Female	slight_natural	Very often	live urban work urban	urban	spiders	White	Ear buds (in-ear headphones)
7	3	natural 20	15	11	13	20	Male	strong_urban	Sometimes	live urban work urban	rural	NA	White	Computer/laptop speakers
8	1	natural 40	20	18	14	18	Female	strong_natural	Very often	live urban work urban	semi-rural	spiders	White	Ear buds (in-ear headphones)
8	2	natural	13	14	14	19	Female	none	Often	live urban work urban	semi-rural	snakes	White	Ear buds (in-ear headphones)
8	3	natural 20	16	13	14	20	Female	slight_natural	Very often	live semi-rural work urban	semi-rural	spiders	White	Ear buds (in-ear headphones)
9	1	natural 40	10	7	7	19	Male	strong_natural	Very often	live urban work urban	semi-rural	NA	White	Noise cancelling
9	2	natural 20	8	7	7	29	Male	strong_natural	Very often	live urban work urban	urban	NA	White	Noise cancelling
9	3	natural	8	6	7	20	Female	slight_natural	Very often	live semi-rural work semi-rural	urban	spiders	Asian or Asian British	Ear buds (in-ear headphones)
10	1	natural	21	7	15	21	Female	strong_natural	Often	live urban work urban	urban	dogs	Black, African, Caribbean or Black British	Ear buds (in-ear headphones)
10	2	natural 20	19	14	15	20	Female	none	Often	live urban work urban	semi-rural	NA	White	Ear buds (in-ear headphones)
10	3	natural 40	18	14	15	21	Female	none	Often	live urban work semi rural	urban	spiders	Asian or Asian British	Computer/laptop speakers
11	1	natural 40	14	9	18	20	Female	slight_urban	Very often	live urban work urban	semi-rural	spiders	White	Noise cancelling
11	2	natural 20	12	9	18	20	Male	strong_natural	Very often	live urban work urban	semi-rural	NA	White	Ear buds (in-ear headphones)
11	3	natural	14	10	18	20	Male	strong_natural	Not sure	live urban work urban	rural	NA	Other	Ear buds (in-ear headphones)
12	1	natural 40	16	11	19	20	Female	slight_natural	Sometimes	live urban work urban	urban	bats	Asian or Asian British	Noise cancelling
12	2	natural	16	11	19	20	Male	none	Very often	live urban work urban	urban	NA	White	Ear buds (in-ear headphones)
12	3	natural 20	12	11	19	19	Female	slight_natural	Very often	live semi-rural work semi-rural	rural	birds	White	Computer/laptop speakers
13	1	natural 20	12	10	18	19	Female	slight_urban	Very often	live urban work urban	urban	snakes	White	Computer/laptop speakers
13	2	natural 40	12	11	18	21	Male	slight_natural	Often	live urban work urban	rural	NA	White	Computer/laptop speakers
13	3	natural	21	10	18	21	Male	slight_natural	Not sure	live urban work urban	rural	NA	White	Noise cancelling
14	1	natural 20	19	15	12	21	Female	slight_natural	Very often	live urban work urban	urban	NA	White	Noise cancelling
14	2	natural	19	11	12	21	Male	none	Often	live semi-rural work semi-rural	semi-rural	NA	White	Ear buds (in-ear headphones)
14	3	natural 40	19	11	12	19	Female	slight_natural	Not sure	live urban work urban	semi-rural	NA	White	Ear buds (in-ear headphones)
15	1	natural	17	7	17	20	Female	slight_urban	Sometimes	live semi-rural work urban	semi-rural	spiders	White	Computer/laptop speakers
15	2	natural 20	9	7	17	20	Female	slight_natural	Often	live semi-rural work semi-rural	semi-rural	spiders	White	Ear buds (in-ear headphones)
15	3	natural 40	10	8	17	20	Male	strong_urban	Very often	live urban work urban	urban	NA	Asian or Asian British	Noise cancelling
16	1	natural 20	18	11	15	19	Female	slight_natural	Sometimes	live rural work urban	rural	NA	White	Ear buds (in-ear headphones)
16	2	natural	17	7	15	22	Female	strong_urban	Often	live urban work urban	urban	NA	Black, African, Caribbean or Black British	Noise cancelling
16	3	natural 40	17	17	15	21	Male	strong_natural	Often	live rural work rurual	semi-rural	NA	White	Noise cancelling
17	1	natural 40	21	8	14	25	Male	strong_natural	Very often	live urban work urban	urban	snakes	White	Noise cancelling
17	2	natural 20	21	9	14	19	Female	slight_natural	Often	live urban work rural	semi-rural	spiders	White	Computer/laptop speakers
17	3	natural	19	9	14	21	Female	strong_natural	Very often	live urban work urban	urban	NA	White	Computer/laptop speakers
18	1	natural	19	11	15	22	Female	strong_natural	Very often	live semi-rural work semi-rural	urban	spiders	White	Ear buds (in-ear headphones)
18	2	natural 40	16	13	15	19	Female	slight_natural	Sometimes	live urban work urban	urban	dogs	Asian or Asian British	Ear buds (in-ear headphones)
18	3	natural 20	14	10	15	20	Male	slight_natural	Often	live semi-rural work semi-rural	semi-rural	spiders	White	Noise cancelling
19	1	natural 40	11	10	16	22	Female	strong_natural	Very often	live semi-rural work urban	rural	spiders	White	Computer/laptop speakers
19	2	natural	18	8	16	23	Male	strong_natural	Sometimes	live urban work rural	semi-rural	snakes	Asian or Asian British	Noise cancelling
19	3	natural 20	14	9	16	21	Female	slight_natural	Often	live urban work urban	semi-rural	spiders	White	Computer/laptop speakers
20	1	natural	20	7	13	19	Female	none	Sometimes	live urban work urban	urban	spiders	Asian or Asian British	Ear buds (in-ear headphones)
20	2	natural 40	20	19	13	19	Female	strong_natural	Often	live urban work urban	urban	spiders	White	Computer/laptop speakers
20	3	natural 20	18	11	13	23	Female	strong_natural	Sometimes	live semi-rural work semi-rural	semi-rural	NA	White	Computer/laptop speakers
21	1	natural 20	17	10	18	20	Female	strong_natural	Very often	live urban work urban	urban	NA	White	Ear buds (in-ear headphones)
21	2	natural	14	11	18	23	Female	slight_natural	Sometimes	live semi-rural work semi-rural	rural	NA	White	Ear buds (in-ear headphones)
21	3	natural 40	13	11	18	20	Female	none	Sometimes	live urban work urban	semi-rural	spiders	White	Ear buds (in-ear headphones)
22	1	natural 40	14	16	14	20	Female	slight_natural	Very often	live urban work urban	urban	snakes	White	Ear buds (in-ear headphones)
22	2	natural 20	13	18	14	23	Male	strong_natural	Very often	live urban work urban	urban	NA	White	Noise cancelling
22	3	natural	19	10	14	19	Female	strong_natural	Very often	live urban work urban	urban	bats	White	Noise cancelling
23	1	natural 20	13	7	14	21	Female	strong_natural	Often	live urban work urban	semi-rural	snakes	White	Computer/laptop speakers
23	2	natural 40	20	18	14	20	Female	strong_natural	Often	live semi-rural work semi-rural	semi-rural	NA	White	Noise cancelling
23	3	natural	19	9	14	19	Female	none	Not sure	live urban work urban	urban	spiders	White	Noise cancelling
24	1	natural	16	7	11	18	Female	none	Very often	live urban work urban	semi-rural	snakes	White	Ear buds (in-ear headphones)
24	2	natural 20	18	7	11	19	Female	slight_natural	Sometimes	live urban work urban	urban	spiders	White	Computer/laptop speakers
24	3	natural 40	13	11	11	19	Male	slight_urban	Sometimes	live urban work urban	urban	spiders	White	Noise cancelling
25	1	natural	11	6	12	18	Female	slight_natural	Sometimes	live semi-rural work semi-rural	semi-rural	spiders	White	Ear buds (in-ear headphones)
25	2	natural 20	15	8	12	18	Female	slight_natural	Often	live urban work urban	urban	snakes	Asian or Asian British	Ear buds (in-ear headphones)
25	3	natural 40	12	10	12	19	Female	none	Sometimes	live semi-rural work urban	urban	snakes	White	Ear buds (in-ear headphones)
26	1	natural 40	20	15	11	34	Female	none	Very often	live semi-rural work urban	urban	NA	White	Noise cancelling
26	2	natural 20	21	10	11	23	Female	slight_natural	Often	live rural work urban	rural	spiders	White	Noise cancelling
26	3	natural	18	6	11	19	Male	none	Sometimes	live urban work urban	semi-rural	spiders	White	Computer/laptop speakers
27	1	natural 40	22	9	9	21	Female	none	Not sure	live rural work rurual	rural	spiders	White	Noise cancelling
27	2	natural	17	11	9	19	Non-binary	none	Very often	live urban work urban	urban	NA	Asian or Asian British	Ear buds (in-ear headphones)
27	3	natural 20	13	9	9	21	Male	strong_natural	Often	live urban work urban	semi-rural	snakes	White	Noise cancelling
28	1	natural 20	18	11	16	19	Female	strong_natural	Very often	live urban work urban	rural	NA	White	Ear buds (in-ear headphones)
28	2	natural 40	14	11	16	24	Female	strong_natural	Very often	live urban work urban	semi-rural	NA	White	Ear buds (in-ear headphones)
28	3	natural	17	11	16	42	Female	strong_natural	Often	live urban work urban	urban	snakes	White	Noise cancelling
29	1	natural 20	15	12	22	19	Male	slight_urban	Often	live semi rural work rural	semi-rural	spiders	White	Noise cancelling
29	2	natural 40	17	11	22	19	Female	strong_urban	Not sure	live urban work urban	urban	spiders	Black, African, Caribbean or Black British	Noise cancelling
29	3	natural	18	12	22	19	Male	slight_natural	Often	live urban work urban	semi-rural	spiders	White	Noise cancelling
30	1	natural 40	10	9	17	22	Female	slight_natural	Very often	live urban work urban	urban	spiders	White	Ear buds (in-ear headphones)
30	2	natural	17	12	17	20	Male	strong_urban	Sometimes	live urban work urban	rural	NA	White	Computer/laptop speakers
30	3	natural 20	16	14	17	18	Female	strong_natural	Very often	live urban work urban	semi-rural	spiders	White	Ear buds (in-ear headphones)
31	1	natural	14	11	14	19	Female	none	Often	live urban work urban	semi-rural	snakes	White	Ear buds (in-ear headphones)
31	2	natural 40	12	9	14	20	Female	slight_natural	Very often	live semi-rural work urban	semi-rural	spiders	White	Ear buds (in-ear headphones)
31	3	natural 20	9	10	14	19	Male	strong_natural	Very often	live urban work urban	semi-rural	NA	White	Noise cancelling
32	1	natural 40	10	10	9	29	Male	strong_natural	Very often	live urban work urban	urban	NA	White	Noise cancelling
32	2	natural	10	8	9	20	Female	slight_natural	Very often	live semi-rural work semi-rural	urban	spiders	Asian or Asian British	Ear buds (in-ear headphones)
32	3	natural 20	9	10	9	21	Female	strong_natural	Often	live urban work urban	urban	dogs	Black, African, Caribbean or Black British	Ear buds (in-ear headphones)
33	1	natural	14	10	12	20	Female	none	Often	live urban work urban	semi-rural	NA	White	Ear buds (in-ear headphones)
33	2	natural 40	15	11	12	21	Female	none	Often	live urban work semi rural	urban	spiders	Asian or Asian British	Computer/laptop speakers
33	3	natural 20	17	12	12	20	Female	slight_urban	Very often	live urban work urban	semi-rural	spiders	White	Noise cancelling
34	1	natural 40	16	11	17	20	Male	strong_natural	Very often	live urban work urban	semi-rural	NA	White	Ear buds (in-ear headphones)
34	2	natural 20	17	8	17	20	Male	strong_natural	Not sure	live urban work urban	rural	NA	Other	Ear buds (in-ear headphones)
34	3	natural	16	9	17	20	Female	slight_natural	Sometimes	live urban work urban	urban	bats	Asian or Asian British	Noise cancelling
35	1	natural	8	7	10	20	Male	none	Very often	live urban work urban	urban	NA	White	Ear buds (in-ear headphones)
35	2	natural 40	6	6	10	19	Female	slight_natural	Very often	live semi-rural work semi-rural	rural	birds	White	Computer/laptop speakers
35	3	natural 20	8	8	10	19	Female	slight_urban	Very often	live urban work urban	urban	snakes	White	Computer/laptop speakers
36	1	natural 20	17	11	20	21	Male	slight_natural	Often	live urban work urban	rural	NA	White	Computer/laptop speakers
36	2	natural 40	16	12	20	21	Male	slight_natural	Not sure	live urban work urban	rural	NA	White	Noise cancelling
36	3	natural	16	10	20	21	Female	slight_natural	Very often	live urban work urban	urban	NA	White	Noise cancelling
37	1	natural 40	17	9	16	21	Male	none	Often	live semi-rural work semi-rural	semi-rural	NA	White	Ear buds (in-ear headphones)
37	2	natural 20	16	11	16	19	Female	slight_natural	Not sure	live urban work urban	semi-rural	NA	White	Ear buds (in-ear headphones)
37	3	natural	8	12	16	20	Female	slight_urban	Sometimes	live semi-rural work urban	semi-rural	spiders	White	Computer/laptop speakers
38	1	natural	17	10	10	20	Female	slight_natural	Often	live semi-rural work semi-rural	semi-rural	spiders	White	Ear buds (in-ear headphones)
38	2	natural 40	18	9	10	20	Male	strong_urban	Very often	live urban work urban	urban	NA	Asian or Asian British	Noise cancelling
38	3	natural 20	18	12	10	19	Female	slight_natural	Sometimes	live rural work urban	rural	NA	White	Ear buds (in-ear headphones)
39	1	natural 20	9	9	12	22	Female	strong_urban	Often	live urban work urban	urban	NA	Black, African, Caribbean or Black British	Noise cancelling
39	2	natural	9	9	12	21	Male	strong_natural	Often	live rural work rurual	semi-rural	NA	White	Noise cancelling
39	3	natural 40	9	9	12	25	Male	strong_natural	Very often	live urban work urban	urban	snakes	White	Noise cancelling
40	1	natural 20	19	18	16	19	Female	slight_natural	Often	live urban work rural	semi-rural	spiders	White	Computer/laptop speakers
40	2	natural 40	21	20	16	21	Female	strong_natural	Very often	live urban work urban	urban	NA	White	Computer/laptop speakers
40	3	natural	24	22	16	22	Female	strong_natural	Very often	live semi-rural work semi-rural	urban	spiders	White	Ear buds (in-ear headphones)
41	1	natural 20	12	11	11	19	Female	slight_natural	Sometimes	live urban work urban	urban	dogs	Asian or Asian British	Ear buds (in-ear headphones)
41	2	natural	11	9	11	20	Male	slight_natural	Often	live semi-rural work semi-rural	semi-rural	spiders	White	Noise cancelling
41	3	natural 40	12	10	11	22	Female	strong_natural	Very often	live semi-rural work urban	rural	spiders	White	Computer/laptop speakers
42	1	natural 20	16	13	19	23	Male	strong_natural	Sometimes	live urban work rural	semi-rural	snakes	Asian or Asian British	Noise cancelling
42	2	natural	19	16	19	21	Female	slight_natural	Often	live urban work urban	semi-rural	spiders	White	Computer/laptop speakers
42	3	natural 40	19	9	19	19	Female	none	Sometimes	live urban work urban	urban	spiders	Asian or Asian British	Ear buds (in-ear headphones)
43	1	natural 20	18	12	19	19	Female	strong_natural	Often	live urban work urban	urban	spiders	White	Computer/laptop speakers
43	2	natural	16	10	19	23	Female	strong_natural	Sometimes	live semi-rural work semi-rural	semi-rural	NA	White	Computer/laptop speakers
43	3	natural 40	12	14	19	20	Female	strong_natural	Very often	live urban work urban	urban	NA	White	Ear buds (in-ear headphones)
44	1	natural 40	17	9	10	23	Female	slight_natural	Sometimes	live semi-rural work semi-rural	rural	NA	White	Ear buds (in-ear headphones)
44	2	natural 20	13	6	10	20	Female	none	Sometimes	live urban work urban	semi-rural	spiders	White	Ear buds (in-ear headphones)
44	3	natural	10	6	10	20	Female	slight_natural	Very often	live urban work urban	urban	snakes	White	Ear buds (in-ear headphones)
45	1	natural 40	17	10	10	23	Male	strong_natural	Very often	live urban work urban	urban	NA	White	Noise cancelling
45	2	natural	12	9	10	19	Female	strong_natural	Very often	live urban work urban	urban	bats	White	Noise cancelling
45	3	natural 20	10	8	10	21	Female	strong_natural	Often	live urban work urban	semi-rural	snakes	White	Computer/laptop speakers
46	1	natural	11	7	10	20	Female	strong_natural	Often	live semi-rural work semi-rural	semi-rural	NA	White	Noise cancelling
46	2	natural 20	12	9	10	19	Female	none	Not sure	live urban work urban	urban	spiders	White	Noise cancelling
46	3	natural 40	16	10	10	18	Female	none	Very often	live urban work urban	semi-rural	snakes	White	Ear buds (in-ear headphones)
47	1	natural 20	12	9	10	19	Female	slight_natural	Sometimes	live urban work urban	urban	spiders	White	Computer/laptop speakers
47	2	natural	20	6	10	19	Male	slight_urban	Sometimes	live urban work urban	urban	spiders	White	Noise cancelling
47	3	natural 40	17	9	10	18	Female	slight_natural	Sometimes	live semi-rural work semi-rural	semi-rural	spiders	White	Ear buds (in-ear headphones)
48	1	natural	16	11	17	18	Female	slight_natural	Often	live urban work urban	urban	snakes	Asian or Asian British	Ear buds (in-ear headphones)
48	2	natural 40	18	15	17	19	Female	none	Sometimes	live semi-rural work urban	urban	snakes	White	Ear buds (in-ear headphones)
48	3	natural 20	18	17	17	34	Female	none	Very often	live semi-rural work urban	urban	NA	White	Noise cancelling
49	1	natural	15	8	9	23	Female	slight_natural	Often	live rural work urban	rural	spiders	White	Noise cancelling
49	2	natural 40	16	16	9	19	Male	none	Sometimes	live urban work urban	semi-rural	spiders	White	Computer/laptop speakers
49	3	natural 20	17	16	9	21	Female	none	Not sure	live rural work rurual	rural	spiders	White	Noise cancelling
50	1	natural 20	14	9	14	19	Non-binary	none	Very often	live urban work urban	urban	NA	Asian or Asian British	Ear buds (in-ear headphones)
50	2	natural 40	14	9	14	21	Male	strong_natural	Often	live urban work urban	semi-rural	snakes	White	Noise cancelling
50	3	natural	12	9	14	19	Female	strong_natural	Very often	live urban work urban	rural	NA	White	Ear buds (in-ear headphones)
51	1	natural	15	9	15	24	Female	strong_natural	Very often	live urban work urban	semi-rural	NA	White	Ear buds (in-ear headphones)
51	2	natural 40	17	9	15	42	Female	strong_natural	Often	live urban work urban	urban	snakes	White	Noise cancelling
51	3	natural 20	16	9	15	19	Male	slight_urban	Often	live semi rural work rural	semi-rural	spiders	White	Noise cancelling
52	1	natural 20	12	6	15	19	Female	strong_urban	Not sure	live urban work urban	urban	spiders	Black, African, Caribbean or Black British	Noise cancelling
52	2	natural	10	6	15	19	Male	slight_natural	Often	live urban work urban	semi-rural	spiders	White	Noise cancelling
52	3	natural 40	10	13	15	22	Female	slight_natural	Very often	live urban work urban	urban	spiders	White	Ear buds (in-ear headphones)
53	1	natural 20	19	19	14	20	Male	strong_urban	Sometimes	live urban work urban	rural	NA	White	Computer/laptop speakers
53	2	natural 40	18	11	14	18	Female	strong_natural	Very often	live urban work urban	semi-rural	spiders	White	Ear buds (in-ear headphones)
53	3	natural	12	8	14	19	Female	none	Often	live urban work urban	semi-rural	snakes	White	Ear buds (in-ear headphones)
54	1	natural 40	17	17	17	20	Female	slight_natural	Very often	live semi-rural work urban	semi-rural	spiders	White	Ear buds (in-ear headphones)
54	2	natural 20	19	15	17	19	Male	strong_natural	Very often	live urban work urban	semi-rural	NA	White	Noise cancelling
54	3	natural	17	12	17	29	Male	strong_natural	Very often	live urban work urban	urban	NA	White	Noise cancelling
55	1	natural 40	12	12	19	20	Female	slight_natural	Very often	live semi-rural work semi-rural	urban	spiders	Asian or Asian British	Ear buds (in-ear headphones)
55	2	natural 20	12	12	19	21	Female	strong_natural	Often	live urban work urban	urban	dogs	Black, African, Caribbean or Black British	Ear buds (in-ear headphones)
55	3	natural	12	12	19	20	Female	none	Often	live urban work urban	semi-rural	NA	White	Ear buds (in-ear headphones)
56	1	natural 20	18	11	17	21	Female	none	Often	live urban work semi rural	urban	spiders	Asian or Asian British	Computer/laptop speakers
56	2	natural	10	8	17	20	Female	slight_urban	Very often	live urban work urban	semi-rural	spiders	White	Noise cancelling
56	3	natural 40	11	9	17	20	Male	strong_natural	Very often	live urban work urban	semi-rural	NA	White	Ear buds (in-ear headphones)
57	1	natural 40	14	10	11	20	Male	strong_natural	Not sure	live urban work urban	rural	NA	Other	Ear buds (in-ear headphones)
57	2	natural 20	12	9	11	20	Female	slight_natural	Sometimes	live urban work urban	urban	bats	Asian or Asian British	Noise cancelling
57	3	natural	17	12	11	20	Male	none	Very often	live urban work urban	urban	NA	White	Ear buds (in-ear headphones)
58	1	natural 20	16	15	18	19	Female	slight_natural	Very often	live semi-rural work semi-rural	rural	birds	White	Computer/laptop speakers
58	2	natural 40	17	15	18	19	Female	slight_urban	Very often	live urban work urban	urban	snakes	White	Computer/laptop speakers
58	3	natural	15	13	18	21	Male	slight_natural	Often	live urban work urban	rural	NA	White	Computer/laptop speakers
59	1	natural 40	7	15	15	21	Male	slight_natural	Not sure	live urban work urban	rural	NA	White	Noise cancelling
59	2	natural	16	13	15	21	Female	slight_natural	Very often	live urban work urban	urban	NA	White	Noise cancelling
59	3	natural 20	23	18	15	21	Male	none	Often	live semi-rural work semi-rural	semi-rural	NA	White	Ear buds (in-ear headphones)
60	1	natural 40	6	3	13	19	Female	slight_natural	Not sure	live urban work urban	semi-rural	NA	White	Ear buds (in-ear headphones)
60	2	natural 20	3	4	13	20	Female	slight_urban	Sometimes	live semi-rural work urban	semi-rural	spiders	White	Computer/laptop speakers
60	3	natural	7	3	13	20	Female	slight_natural	Often	live semi-rural work semi-rural	semi-rural	spiders	White	Ear buds (in-ear headphones)
61	1	natural	19	10	18	20	Male	strong_urban	Very often	live urban work urban	urban	NA	Asian or Asian British	Noise cancelling
61	2	natural 20	18	16	18	19	Female	slight_natural	Sometimes	live rural work urban	rural	NA	White	Ear buds (in-ear headphones)
61	3	natural 40	16	18	18	22	Female	strong_urban	Often	live urban work urban	urban	NA	Black, African, Caribbean or Black British	Noise cancelling
62	1	natural 40	20	11	20	21	Male	strong_natural	Often	live rural work rurual	semi-rural	NA	White	Noise cancelling
62	2	natural 20	13	11	20	25	Male	strong_natural	Very often	live urban work urban	urban	snakes	White	Noise cancelling
62	3	natural	18	9	20	19	Female	slight_natural	Often	live urban work rural	semi-rural	spiders	White	Computer/laptop speakers
63	1	natural 20	22	11	19	21	Female	strong_natural	Very often	live urban work urban	urban	NA	White	Computer/laptop speakers
63	2	natural 40	15	10	19	22	Female	strong_natural	Very often	live semi-rural work semi-rural	urban	spiders	White	Ear buds (in-ear headphones)
63	3	natural	10	9	19	19	Female	slight_natural	Sometimes	live urban work urban	urban	dogs	Asian or Asian British	Ear buds (in-ear headphones)
64	1	natural 40	24	8	16	20	Male	slight_natural	Often	live semi-rural work semi-rural	semi-rural	spiders	White	Noise cancelling
64	2	natural 20	23	8	16	22	Female	strong_natural	Very often	live semi-rural work urban	rural	spiders	White	Computer/laptop speakers
64	3	natural	23	7	16	23	Male	strong_natural	Sometimes	live urban work rural	semi-rural	snakes	Asian or Asian British	Noise cancelling
65	1	natural 40	10	9	14	21	Female	slight_natural	Often	live urban work urban	semi-rural	spiders	White	Computer/laptop speakers
65	2	natural	9	9	14	19	Female	none	Sometimes	live urban work urban	urban	spiders	Asian or Asian British	Ear buds (in-ear headphones)
65	3	natural 20	9	10	14	19	Female	strong_natural	Often	live urban work urban	urban	spiders	White	Computer/laptop speakers
66	1	natural 40	21	9	15	23	Female	strong_natural	Sometimes	live semi-rural work semi-rural	semi-rural	NA	White	Computer/laptop speakers
66	2	natural 20	21	7	15	20	Female	strong_natural	Very often	live urban work urban	urban	NA	White	Ear buds (in-ear headphones)
66	3	natural	14	6	15	23	Female	slight_natural	Sometimes	live semi-rural work semi-rural	rural	NA	White	Ear buds (in-ear headphones)
67	1	natural 20	16	12	11	20	Female	none	Sometimes	live urban work urban	semi-rural	spiders	White	Ear buds (in-ear headphones)
67	2	natural	16	14	11	20	Female	slight_natural	Very often	live urban work urban	urban	snakes	White	Ear buds (in-ear headphones)
67	3	natural 40	13	12	11	23	Male	strong_natural	Very often	live urban work urban	urban	NA	White	Noise cancelling
68	1	natural 40	18	11	17	19	Female	strong_natural	Very often	live urban work urban	urban	bats	White	Noise cancelling
68	2	natural 20	12	15	17	21	Female	strong_natural	Often	live urban work urban	semi-rural	snakes	White	Computer/laptop speakers
68	3	natural	13	14	17	20	Female	strong_natural	Often	live semi-rural work semi-rural	semi-rural	NA	White	Noise cancelling

## Sheet: read me
Readme for data
Calculation of subjective measure scores:
We measured UWIST MACL current mood in terms of subjective stress and hedonic tone. Participants were asked to rate how they felt currently in terms of four mood items (relaxed, nervous, happy, sad) on a 4-point Likert scale. Current stress was scored as nervous plus reverse relaxed scores and hedonic tone as happy plus reverse sad scores. Therefore, increased subjective stress and increased plea…
Both STAI-S and STAI-T scales included three anxiety present and three anxiety absent items, rated on a 4-point Likert scale. Both STAI-S and STAI-T scores were calculated as the sum of anxiety present items and reverse anxiety absent items scores, so that higher scores represented increased current and general anxiety.
Files and variables:
File: STAI-S_anxiety_dataset.csv
Description:
Variables
· Participant: Anonymous label of participant taking part in experiment
· Stressor: label of stressor played to participants before each soundscape. Three stressor videos were used that contained a maths question, with obscuring flashing colours and an annoying sound.
· Soundscape: label for each of three soundscapes, all played to each participant after a stressor video during the experiment. "natural" soundscapes included a dawn chorus soundscape, including bird song, "natural 20" was the same soundscape but with 20mph traffic sounds added, and "natural 40", with 40mph traffic sounds added
· Stressor STAI-S anxiety reverse score: score on STAI-S measure scale self-reported by participants after viewing a stressor video.
· Soundscape STAI-S anxiety reverse score: score on STAI-S measure scale self reported by participants after listening to a soundscape.
· STAI-T trait anxiety: STAI-T trait anxiety score, self-reported by participants before stressor and soundscapes were played (ahead of main playback experiment).
· Age: age of participant at time of taking part in experiment
· Gender: select from male, female, non binary/third gender.
· Preference for natural environments: participant response to being asked if they had a preference for natural environments, selection from a sliding scale.
· Notice sounds in environment?: participant response on a sliding scale to being asked if they notice sounds in their environment.
· Live and work environment: participant response to being asked where they live and work, in terms of rural, urban, semi-urban.
· Environment grew up in: participant response to being asked where they grew up, urban, semi-rural or rural.
· Phobias: participant self-reported phobias from a defined list.
· Ethnicity: participant ethnicity, self-selected from drop down list recommended for use by UK government.
· Listening device: participant response to drop down menu list of how they listened to the experimental videos and soundscapes.
File: UWIST_stress_hedtone_dataset.csv
Description:
Variables
Participant: Anonymous label of participant taking part in experiment
Stressor: label of stressor played to participants before each soundscape. Three stressor videos were used that contained a maths question, with obscuring flashing colours and an annoying sound.
Soundscape: label for each of three soundscapes, all played to each participant after a stressor video during the experiment. "natural" soundscapes included a dawn chorus soundscape, including bird song, "natural 20" was the same soundscape but with 20mph traffic sounds added, and "natural 40", with 40mph traffic sounds added
Stressor hedtone score: UWIST MACL hedonic tone (pleasure) score self-reported by participants after viewing to one of three stressor videos.
Stressor stress score: UWIST MACL stress score self-reported by participants after viewing to one of three stressor videos.
Soundscape hedtone score: UWIST MACL hedonic tone (pleasure) score self-reported by participants after listening to one of three soundscapes.
Soundscape stress score: UWIST MACL stress score self-reported by participants after listening to one of three soundscapes.
STAI-T trait anxiety: STAI-T trait anxiety score, self-reported by participants before stressor and soundscapes were played (ahead of main playback experiment).
Age: age of participant at time of taking part in experiment
Gender: select from male, female, non binary/third gender.
Preference for natural environments: participant response to being asked if they had a preference for natural environments, selection from a sliding scale.
Notice sounds in environment?: participant response on a sliding scale to being asked if they notice sounds in their environment.
Live and work environment: participant response to being asked where they live and work, in terms of rural, urban, semi-urban.
Environment grew up in: participant response to being asked where they grew up, urban, semi-rural or rural.
Phobias: participant self-reported phobias from a defined list.
Ethnicity: participant ethnicity, self-selected from drop down list recommended for use by UK government.
Listening device: participant response to drop down menu list of how they listened to the experimental videos and soundscapes.
