# Supplementary material for: Natural soundscapes enhance mood recovery amid anthropogenic noise pollution
Source: PLoS One. 2024 Nov 27;19(11):e0311487. doi: 10.1371/journal.pone.0311487 (PMC11602051; doi:10.1371/journal.pone.0311487)
Supplement: S2 Data — (XLSX) [file pone.0311487.s009.xlsx]

## Sheet: UWIST_stress_hedtone_dataset
Participant	Stressor	Soundscape	Stressor hedtone score	Stressor stress score	Soundscape hedtone score	Soundscape stress score	STAI_T trait anxiety	Age	Gender	Preference for natural environments	Notice sounds in environment?	Live and work environment?	Environment grew up in	Phobias	Ethnicity	Listening device
1	1	natural	6	6	7	4	16	19	Female	none	Not sure	live urban work urban	urban	spiders	White	Noise cancelling
1	2	mixed 20	5	3	6	2	16	19	Female	none	Not sure	live urban work urban	urban	spiders	White	Noise cancelling
1	3	mixed 40	5	5	6	4	16	19	Female	none	Not sure	live urban work urban	urban	spiders	White	Noise cancelling
2	1	mixed 40	5	7	6	3	18	18	Female	none	Very often	live urban work urban	semi-rural	snakes	White	Ear buds (in-ear headphones)
2	2	mixed 20	4	7	7	3	18	18	Female	none	Very often	live urban work urban	semi-rural	snakes	White	Ear buds (in-ear headphones)
2	3	natural	7	5	7	2	18	18	Female	none	Very often	live urban work urban	semi-rural	snakes	White	Ear buds (in-ear headphones)
3	1	mixed 20	5	6	6	5	14	19	Female	slight_natural	Sometimes	live urban work urban	urban	spiders	White	Computer/laptop speakers
3	2	mixed 40	5	4	5	4	14	19	Female	slight_natural	Sometimes	live urban work urban	urban	spiders	White	Computer/laptop speakers
3	3	natural	5	4	5	4	14	19	Female	slight_natural	Sometimes	live urban work urban	urban	spiders	White	Computer/laptop speakers
4	1	natural	4	6	6	3	9	19	Male	slight_urban	Sometimes	live urban work urban	urban	spiders	White	Noise cancelling
4	2	mixed 20	5	5	7	4	9	19	Male	slight_urban	Sometimes	live urban work urban	urban	spiders	White	Noise cancelling
4	3	mixed 40	8	4	5	4	9	19	Male	slight_urban	Sometimes	live urban work urban	urban	spiders	White	Noise cancelling
5	1	mixed 40	6	7	6	3	15	18	Female	slight_natural	Sometimes	live semi-rural work semi-rural	semi-rural	spiders	White	Ear buds (in-ear headphones)
5	2	natural	7	4	7	3	15	18	Female	slight_natural	Sometimes	live semi-rural work semi-rural	semi-rural	spiders	White	Ear buds (in-ear headphones)
5	3	mixed 20	7	4	7	3	15	18	Female	slight_natural	Sometimes	live semi-rural work semi-rural	semi-rural	spiders	White	Ear buds (in-ear headphones)
6	1	natural	5	5	6	3	15	18	Female	slight_natural	Often	live urban work urban	urban	snakes	Asian or Asian British	Ear buds (in-ear headphones)
6	2	mixed 20	5	6	6	5	15	18	Female	slight_natural	Often	live urban work urban	urban	snakes	Asian or Asian British	Ear buds (in-ear headphones)
6	3	mixed 40	5	6	6	3	15	18	Female	slight_natural	Often	live urban work urban	urban	snakes	Asian or Asian British	Ear buds (in-ear headphones)
7	1	mixed 40	5	5	6	3	13	19	Female	none	Sometimes	live semi-rural work urban	urban	snakes	White	Ear buds (in-ear headphones)
7	2	natural	6	4	7	3	13	19	Female	none	Sometimes	live semi-rural work urban	urban	snakes	White	Ear buds (in-ear headphones)
7	3	mixed 20	5	4	7	3	13	19	Female	none	Sometimes	live semi-rural work urban	urban	snakes	White	Ear buds (in-ear headphones)
8	1	mixed 40	5	8	6	6	14	34	Female	none	Very often	live semi-rural work urban	urban	NA	White	Noise cancelling
8	2	natural	5	6	6	4	14	34	Female	none	Very often	live semi-rural work urban	urban	NA	White	Noise cancelling
8	3	mixed 20	6	5	7	3	14	34	Female	none	Very often	live semi-rural work urban	urban	NA	White	Noise cancelling
9	1	mixed 40	7	8	8	2	7	23	Female	slight_natural	Often	live rural work urban	rural	spiders	White	Noise cancelling
9	2	mixed 20	8	3	8	2	7	23	Female	slight_natural	Often	live rural work urban	rural	spiders	White	Noise cancelling
9	3	natural	7	3	8	2	7	23	Female	slight_natural	Often	live rural work urban	rural	spiders	White	Noise cancelling
10	1	natural	3	8	8	2	15	19	Male	none	Sometimes	live urban work urban	semi-rural	spiders	White	Computer/laptop speakers
10	2	mixed 20	3	7	7	4	15	19	Male	none	Sometimes	live urban work urban	semi-rural	spiders	White	Computer/laptop speakers
10	3	mixed 40	5	6	5	4	15	19	Male	none	Sometimes	live urban work urban	semi-rural	spiders	White	Computer/laptop speakers
11	1	mixed 40	6	5	7	3	18	21	Female	none	Not sure	live rural work rurual	rural	spiders	White	Noise cancelling
11	2	mixed 20	6	4	7	3	18	21	Female	none	Not sure	live rural work rurual	rural	spiders	White	Noise cancelling
11	3	natural	6	4	7	3	18	21	Female	none	Not sure	live rural work rurual	rural	spiders	White	Noise cancelling
12	1	mixed 40	4	4	4	3	19	19	Non-binary	none	Very often	live urban work urban	urban	NA	Asian or Asian British	Ear buds (in-ear headphones)
12	2	natural	5	5	5	3	19	19	Non-binary	none	Very often	live urban work urban	urban	NA	Asian or Asian British	Ear buds (in-ear headphones)
12	3	mixed 20	5	4	5	4	19	19	Non-binary	none	Very often	live urban work urban	urban	NA	Asian or Asian British	Ear buds (in-ear headphones)
13	1	mixed 20	5	4	6	4	18	21	Male	strong_natural	Often	live urban work urban	semi-rural	snakes	White	Noise cancelling
13	2	mixed 40	6	5	6	3	18	21	Male	strong_natural	Often	live urban work urban	semi-rural	snakes	White	Noise cancelling
13	3	natural	3	7	4	5	18	21	Male	strong_natural	Often	live urban work urban	semi-rural	snakes	White	Noise cancelling
14	1	mixed 20	4	7	6	4	12	19	Female	strong_natural	Very often	live urban work urban	rural	NA	White	Ear buds (in-ear headphones)
14	2	natural	5	7	6	3	12	19	Female	strong_natural	Very often	live urban work urban	rural	NA	White	Ear buds (in-ear headphones)
14	3	mixed 40	5	7	6	3	12	19	Female	strong_natural	Very often	live urban work urban	rural	NA	White	Ear buds (in-ear headphones)
15	1	natural	4	7	7	2	17	24	Female	strong_natural	Very often	live urban work urban	semi-rural	NA	White	Ear buds (in-ear headphones)
15	2	mixed 20	7	3	7	3	17	24	Female	strong_natural	Very often	live urban work urban	semi-rural	NA	White	Ear buds (in-ear headphones)
15	3	mixed 40	6	3	7	2	17	24	Female	strong_natural	Very often	live urban work urban	semi-rural	NA	White	Ear buds (in-ear headphones)
16	1	mixed 20	4	6	7	4	15	42	Female	strong_natural	Often	live urban work urban	urban	snakes	White	Noise cancelling
16	2	natural	5	5	7	2	15	42	Female	strong_natural	Often	live urban work urban	urban	snakes	White	Noise cancelling
16	3	mixed 40	4	6	3	5	15	42	Female	strong_natural	Often	live urban work urban	urban	snakes	White	Noise cancelling
17	1	mixed 40	5	7	7	2	14	19	Male	slight_urban	Often	live semi rural work rural	semi-rural	spiders	White	Noise cancelling
17	2	mixed 20	3	8	6	2	14	19	Male	slight_urban	Often	live semi rural work rural	semi-rural	spiders	White	Noise cancelling
17	3	natural	5	5	7	3	14	19	Male	slight_urban	Often	live semi rural work rural	semi-rural	spiders	White	Noise cancelling
18	1	natural	5	7	7	4	15	19	Female	strong_urban	Not sure	live urban work urban	urban	spiders	Black, African, Caribbean or Black British	Noise cancelling
18	2	mixed 40	6	5	7	5	15	19	Female	strong_urban	Not sure	live urban work urban	urban	spiders	Black, African, Caribbean or Black British	Noise cancelling
18	3	mixed 20	6	4	7	3	15	19	Female	strong_urban	Not sure	live urban work urban	urban	spiders	Black, African, Caribbean or Black British	Noise cancelling
19	1	mixed 40	7	4	7	3	16	19	Male	slight_natural	Often	live urban work urban	semi-rural	spiders	White	Noise cancelling
19	2	natural	6	4	6	4	16	19	Male	slight_natural	Often	live urban work urban	semi-rural	spiders	White	Noise cancelling
19	3	mixed 20	7	5	6	3	16	19	Male	slight_natural	Often	live urban work urban	semi-rural	spiders	White	Noise cancelling
20	1	natural	5	7	7	2	13	22	Female	slight_natural	Very often	live urban work urban	urban	spiders	White	Ear buds (in-ear headphones)
20	2	mixed 40	5	7	6	7	13	22	Female	slight_natural	Very often	live urban work urban	urban	spiders	White	Ear buds (in-ear headphones)
20	3	mixed 20	6	6	7	4	13	22	Female	slight_natural	Very often	live urban work urban	urban	spiders	White	Ear buds (in-ear headphones)
21	1	mixed 20	6	5	6	3	18	20	Male	strong_urban	Sometimes	live urban work urban	rural	NA	White	Computer/laptop speakers
21	2	natural	6	5	5	3	18	20	Male	strong_urban	Sometimes	live urban work urban	rural	NA	White	Computer/laptop speakers
21	3	mixed 40	7	4	5	3	18	20	Male	strong_urban	Sometimes	live urban work urban	rural	NA	White	Computer/laptop speakers
22	1	mixed 40	6	7	5	6	14	18	Female	strong_natural	Very often	live urban work urban	semi-rural	spiders	White	Ear buds (in-ear headphones)
22	2	mixed 20	7	4	6	6	14	18	Female	strong_natural	Very often	live urban work urban	semi-rural	spiders	White	Ear buds (in-ear headphones)
22	3	natural	5	6	7	4	14	18	Female	strong_natural	Very often	live urban work urban	semi-rural	spiders	White	Ear buds (in-ear headphones)
23	1	mixed 20	7	6	6	2	14	19	Female	none	Often	live urban work urban	semi-rural	snakes	White	Ear buds (in-ear headphones)
23	2	mixed 40	5	8	5	6	14	19	Female	none	Often	live urban work urban	semi-rural	snakes	White	Ear buds (in-ear headphones)
23	3	natural	6	6	6	3	14	19	Female	none	Often	live urban work urban	semi-rural	snakes	White	Ear buds (in-ear headphones)
24	1	natural	6	6	7	2	11	20	Female	slight_natural	Very often	live semi-rural work urban	semi-rural	spiders	White	Ear buds (in-ear headphones)
24	2	mixed 20	5	6	7	3	11	20	Female	slight_natural	Very often	live semi-rural work urban	semi-rural	spiders	White	Ear buds (in-ear headphones)
24	3	mixed 40	8	3	5	3	11	20	Female	slight_natural	Very often	live semi-rural work urban	semi-rural	spiders	White	Ear buds (in-ear headphones)
25	1	natural	6	7	7	2	12	19	Male	strong_natural	Very often	live urban work urban	semi-rural	NA	White	Noise cancelling
25	2	mixed 20	6	6	7	3	12	19	Male	strong_natural	Very often	live urban work urban	semi-rural	NA	White	Noise cancelling
25	3	mixed 40	4	4	6	5	12	19	Male	strong_natural	Very often	live urban work urban	semi-rural	NA	White	Noise cancelling
26	1	mixed 40	2	7	6	5	11	29	Male	strong_natural	Very often	live urban work urban	urban	NA	White	Noise cancelling
26	2	mixed 20	3	7	7	3	11	29	Male	strong_natural	Very often	live urban work urban	urban	NA	White	Noise cancelling
26	3	natural	5	4	8	2	11	29	Male	strong_natural	Very often	live urban work urban	urban	NA	White	Noise cancelling
27	1	mixed 40	4	8	7	4	9	20	Female	slight_natural	Very often	live semi-rural work semi-rural	urban	spiders	Asian or Asian British	Ear buds (in-ear headphones)
27	2	natural	5	5	6	3	9	20	Female	slight_natural	Very often	live semi-rural work semi-rural	urban	spiders	Asian or Asian British	Ear buds (in-ear headphones)
27	3	mixed 20	8	4	6	3	9	20	Female	slight_natural	Very often	live semi-rural work semi-rural	urban	spiders	Asian or Asian British	Ear buds (in-ear headphones)
28	1	mixed 20	4	6	6	3	16	21	Female	strong_natural	Often	live urban work urban	urban	dogs	Black, African, Caribbean or Black British	Ear buds (in-ear headphones)
28	2	mixed 40	5	4	6	3	16	21	Female	strong_natural	Often	live urban work urban	urban	dogs	Black, African, Caribbean or Black British	Ear buds (in-ear headphones)
28	3	natural	5	6	6	3	16	21	Female	strong_natural	Often	live urban work urban	urban	dogs	Black, African, Caribbean or Black British	Ear buds (in-ear headphones)
29	1	mixed 20	5	5	5	3	22	20	Female	none	Often	live urban work urban	semi-rural	NA	White	Ear buds (in-ear headphones)
29	2	mixed 40	5	4	6	4	22	20	Female	none	Often	live urban work urban	semi-rural	NA	White	Ear buds (in-ear headphones)
29	3	natural	5	7	6	3	22	20	Female	none	Often	live urban work urban	semi-rural	NA	White	Ear buds (in-ear headphones)
30	1	mixed 40	7	3	7	2	17	21	Female	none	Often	live urban work semi rural	urban	spiders	Asian or Asian British	Computer/laptop speakers
30	2	natural	4	6	6	4	17	21	Female	none	Often	live urban work semi rural	urban	spiders	Asian or Asian British	Computer/laptop speakers
30	3	mixed 20	5	7	7	4	17	21	Female	none	Often	live urban work semi rural	urban	spiders	Asian or Asian British	Computer/laptop speakers
31	1	natural	4	6	6	3	14	20	Female	slight_urban	Very often	live urban work urban	semi-rural	spiders	White	Noise cancelling
31	2	mixed 40	7	5	6	3	14	20	Female	slight_urban	Very often	live urban work urban	semi-rural	spiders	White	Noise cancelling
31	3	mixed 20	7	4	6	3	14	20	Female	slight_urban	Very often	live urban work urban	semi-rural	spiders	White	Noise cancelling
32	1	mixed 40	6	4	6	3	9	20	Male	strong_natural	Very often	live urban work urban	semi-rural	NA	White	Ear buds (in-ear headphones)
32	2	natural	6	3	7	2	9	20	Male	strong_natural	Very often	live urban work urban	semi-rural	NA	White	Ear buds (in-ear headphones)
32	3	mixed 20	7	3	7	4	9	20	Male	strong_natural	Very often	live urban work urban	semi-rural	NA	White	Ear buds (in-ear headphones)
33	1	natural	6	5	7	3	12	20	Male	strong_natural	Not sure	live urban work urban	rural	NA	Other	Ear buds (in-ear headphones)
33	2	mixed 40	5	5	6	3	12	20	Male	strong_natural	Not sure	live urban work urban	rural	NA	Other	Ear buds (in-ear headphones)
33	3	mixed 20	5	6	6	4	12	20	Male	strong_natural	Not sure	live urban work urban	rural	NA	Other	Ear buds (in-ear headphones)
34	1	mixed 40	6	6	6	3	17	20	Female	slight_natural	Sometimes	live urban work urban	urban	bats	Asian or Asian British	Noise cancelling
34	2	mixed 20	5	5	7	2	17	20	Female	slight_natural	Sometimes	live urban work urban	urban	bats	Asian or Asian British	Noise cancelling
34	3	natural	5	4	5	2	17	20	Female	slight_natural	Sometimes	live urban work urban	urban	bats	Asian or Asian British	Noise cancelling
35	1	natural	6	2	7	2	10	20	Male	none	Very often	live urban work urban	urban	NA	White	Ear buds (in-ear headphones)
35	2	mixed 40	7	2	7	2	10	20	Male	none	Very often	live urban work urban	urban	NA	White	Ear buds (in-ear headphones)
35	3	mixed 20	7	4	7	2	10	20	Male	none	Very often	live urban work urban	urban	NA	White	Ear buds (in-ear headphones)
36	1	mixed 20	5	6	7	3	20	19	Female	slight_natural	Very often	live semi-rural work semi-rural	rural	birds	White	Computer/laptop speakers
36	2	mixed 40	5	4	6	3	20	19	Female	slight_natural	Very often	live semi-rural work semi-rural	rural	birds	White	Computer/laptop speakers
36	3	natural	5	5	7	3	20	19	Female	slight_natural	Very often	live semi-rural work semi-rural	rural	birds	White	Computer/laptop speakers
37	1	mixed 40	5	7	7	3	16	19	Female	slight_urban	Very often	live urban work urban	urban	snakes	White	Computer/laptop speakers
37	2	mixed 20	4	5	6	3	16	19	Female	slight_urban	Very often	live urban work urban	urban	snakes	White	Computer/laptop speakers
37	3	natural	7	3	0	5	16	19	Female	slight_urban	Very often	live urban work urban	urban	snakes	White	Computer/laptop speakers
38	1	natural	6	5	6	3	10	21	Male	slight_natural	Often	live urban work urban	rural	NA	White	Computer/laptop speakers
38	2	mixed 40	5	5	7	3	10	21	Male	slight_natural	Often	live urban work urban	rural	NA	White	Computer/laptop speakers
38	3	mixed 20	4	6	6	3	10	21	Male	slight_natural	Often	live urban work urban	rural	NA	White	Computer/laptop speakers
39	1	mixed 20	6	3	7	3	12	21	Male	slight_natural	Not sure	live urban work urban	rural	NA	White	Noise cancelling
39	2	natural	7	3	7	3	12	21	Male	slight_natural	Not sure	live urban work urban	rural	NA	White	Noise cancelling
39	3	mixed 40	7	3	7	3	12	21	Male	slight_natural	Not sure	live urban work urban	rural	NA	White	Noise cancelling
40	1	mixed 20	3	8	4	5	16	21	Female	slight_natural	Very often	live urban work urban	urban	NA	White	Noise cancelling
40	2	mixed 40	3	6	5	6	16	21	Female	slight_natural	Very often	live urban work urban	urban	NA	White	Noise cancelling
40	3	natural	3	8	4	7	16	21	Female	slight_natural	Very often	live urban work urban	urban	NA	White	Noise cancelling
41	1	mixed 20	6	5	7	2	11	21	Male	none	Often	live semi-rural work semi-rural	semi-rural	NA	White	Ear buds (in-ear headphones)
41	2	natural	7	3	7	2	11	21	Male	none	Often	live semi-rural work semi-rural	semi-rural	NA	White	Ear buds (in-ear headphones)
41	3	mixed 40	7	5	7	3	11	21	Male	none	Often	live semi-rural work semi-rural	semi-rural	NA	White	Ear buds (in-ear headphones)
42	1	mixed 20	6	7	6	4	19	19	Female	slight_natural	Not sure	live urban work urban	semi-rural	NA	White	Ear buds (in-ear headphones)
42	2	natural	5	7	5	5	19	19	Female	slight_natural	Not sure	live urban work urban	semi-rural	NA	White	Ear buds (in-ear headphones)
42	3	mixed 40	5	5	5	3	19	19	Female	slight_natural	Not sure	live urban work urban	semi-rural	NA	White	Ear buds (in-ear headphones)
43	1	mixed 20	5	6	5	4	19	20	Female	slight_urban	Sometimes	live semi-rural work urban	semi-rural	spiders	White	Computer/laptop speakers
43	2	natural	5	6	5	4	19	20	Female	slight_urban	Sometimes	live semi-rural work urban	semi-rural	spiders	White	Computer/laptop speakers
43	3	mixed 40	5	5	7	3	19	20	Female	slight_urban	Sometimes	live semi-rural work urban	semi-rural	spiders	White	Computer/laptop speakers
44	1	mixed 40	5	6	7	3	10	20	Female	slight_natural	Often	live semi-rural work semi-rural	semi-rural	spiders	White	Ear buds (in-ear headphones)
44	2	mixed 20	6	4	7	2	10	20	Female	slight_natural	Often	live semi-rural work semi-rural	semi-rural	spiders	White	Ear buds (in-ear headphones)
44	3	natural	6	4	8	2	10	20	Female	slight_natural	Often	live semi-rural work semi-rural	semi-rural	spiders	White	Ear buds (in-ear headphones)
45	1	mixed 40	7	6	7	3	10	20	Male	strong_urban	Very often	live urban work urban	urban	NA	Asian or Asian British	Noise cancelling
45	2	natural	7	4	7	3	10	20	Male	strong_urban	Very often	live urban work urban	urban	NA	Asian or Asian British	Noise cancelling
45	3	mixed 20	7	3	7	3	10	20	Male	strong_urban	Very often	live urban work urban	urban	NA	Asian or Asian British	Noise cancelling
46	1	natural	6	2	8	2	10	19	Female	slight_natural	Sometimes	live rural work urban	rural	NA	White	Ear buds (in-ear headphones)
46	2	mixed 20	5	3	7	2	10	19	Female	slight_natural	Sometimes	live rural work urban	rural	NA	White	Ear buds (in-ear headphones)
46	3	mixed 40	7	4	7	3	10	19	Female	slight_natural	Sometimes	live rural work urban	rural	NA	White	Ear buds (in-ear headphones)
47	1	mixed 20	6	5	7	3	10	22	Female	strong_urban	Often	live urban work urban	urban	NA	Black, African, Caribbean or Black British	Noise cancelling
47	2	natural	4	6	7	3	10	22	Female	strong_urban	Often	live urban work urban	urban	NA	Black, African, Caribbean or Black British	Noise cancelling
47	3	mixed 40	5	5	6	3	10	22	Female	strong_urban	Often	live urban work urban	urban	NA	Black, African, Caribbean or Black British	Noise cancelling
48	1	natural	5	7	6	3	17	21	Male	strong_natural	Often	live rural work rurual	semi-rural	NA	White	Noise cancelling
48	2	mixed 40	4	7	6	4	17	21	Male	strong_natural	Often	live rural work rurual	semi-rural	NA	White	Noise cancelling
48	3	mixed 20	5	7	6	6	17	21	Male	strong_natural	Often	live rural work rurual	semi-rural	NA	White	Noise cancelling
49	1	natural	7	6	7	2	9	25	Male	strong_natural	Very often	live urban work urban	urban	snakes	White	Noise cancelling
49	2	mixed 40	7	5	7	5	9	25	Male	strong_natural	Very often	live urban work urban	urban	snakes	White	Noise cancelling
49	3	mixed 20	6	6	6	4	9	25	Male	strong_natural	Very often	live urban work urban	urban	snakes	White	Noise cancelling
50	1	mixed 20	7	5	7	3	14	19	Female	slight_natural	Often	live urban work rural	semi-rural	spiders	White	Computer/laptop speakers
50	2	mixed 40	7	4	7	3	14	19	Female	slight_natural	Often	live urban work rural	semi-rural	spiders	White	Computer/laptop speakers
50	3	natural	7	4	7	3	14	19	Female	slight_natural	Often	live urban work rural	semi-rural	spiders	White	Computer/laptop speakers
51	1	natural	6	6	6	3	15	21	Female	strong_natural	Very often	live urban work urban	urban	NA	White	Computer/laptop speakers
51	2	mixed 40	6	6	7	3	15	21	Female	strong_natural	Very often	live urban work urban	urban	NA	White	Computer/laptop speakers
51	3	mixed 20	6	5	7	3	15	21	Female	strong_natural	Very often	live urban work urban	urban	NA	White	Computer/laptop speakers
52	1	mixed 20	5	7	7	2	15	22	Female	strong_natural	Very often	live semi-rural work semi-rural	urban	spiders	White	Ear buds (in-ear headphones)
52	2	natural	6	4	8	2	15	22	Female	strong_natural	Very often	live semi-rural work semi-rural	urban	spiders	White	Ear buds (in-ear headphones)
52	3	mixed 40	7	4	7	4	15	22	Female	strong_natural	Very often	live semi-rural work semi-rural	urban	spiders	White	Ear buds (in-ear headphones)
53	1	mixed 20	4	6	6	4	14	19	Female	slight_natural	Sometimes	live urban work urban	urban	dogs	Asian or Asian British	Ear buds (in-ear headphones)
53	2	mixed 40	5	7	6	4	14	19	Female	slight_natural	Sometimes	live urban work urban	urban	dogs	Asian or Asian British	Ear buds (in-ear headphones)
53	3	natural	6	4	6	2	14	19	Female	slight_natural	Sometimes	live urban work urban	urban	dogs	Asian or Asian British	Ear buds (in-ear headphones)
54	1	mixed 40	5	5	4	3	17	20	Male	slight_natural	Often	live semi-rural work semi-rural	semi-rural	spiders	White	Noise cancelling
54	2	mixed 20	5	6	4	3	17	20	Male	slight_natural	Often	live semi-rural work semi-rural	semi-rural	spiders	White	Noise cancelling
54	3	natural	4	6	4	3	17	20	Male	slight_natural	Often	live semi-rural work semi-rural	semi-rural	spiders	White	Noise cancelling
55	1	mixed 40	6	4	6	4	19	22	Female	strong_natural	Very often	live semi-rural work urban	rural	spiders	White	Computer/laptop speakers
55	2	mixed 20	6	4	6	4	19	22	Female	strong_natural	Very often	live semi-rural work urban	rural	spiders	White	Computer/laptop speakers
55	3	natural	6	4	6	4	19	22	Female	strong_natural	Very often	live semi-rural work urban	rural	spiders	White	Computer/laptop speakers
56	1	mixed 20	6	7	7	4	17	23	Male	strong_natural	Sometimes	live urban work rural	semi-rural	snakes	Asian or Asian British	Noise cancelling
56	2	natural	6	3	7	2	17	23	Male	strong_natural	Sometimes	live urban work rural	semi-rural	snakes	Asian or Asian British	Noise cancelling
56	3	mixed 40	6	4	6	3	17	23	Male	strong_natural	Sometimes	live urban work rural	semi-rural	snakes	Asian or Asian British	Noise cancelling
57	1	mixed 40	5	6	6	2	11	21	Female	slight_natural	Often	live urban work urban	semi-rural	spiders	White	Computer/laptop speakers
57	2	mixed 20	7	6	6	2	11	21	Female	slight_natural	Often	live urban work urban	semi-rural	spiders	White	Computer/laptop speakers
57	3	natural	5	6	6	4	11	21	Female	slight_natural	Often	live urban work urban	semi-rural	spiders	White	Computer/laptop speakers
58	1	mixed 20	5	6	6	5	18	19	Female	none	Sometimes	live urban work urban	urban	spiders	Asian or Asian British	Ear buds (in-ear headphones)
58	2	mixed 40	6	6	5	5	18	19	Female	none	Sometimes	live urban work urban	urban	spiders	Asian or Asian British	Ear buds (in-ear headphones)
58	3	natural	5	6	6	4	18	19	Female	none	Sometimes	live urban work urban	urban	spiders	Asian or Asian British	Ear buds (in-ear headphones)
59	1	mixed 40	7	2	6	7	15	19	Female	strong_natural	Often	live urban work urban	urban	spiders	White	Computer/laptop speakers
59	2	natural	5	6	7	3	15	19	Female	strong_natural	Often	live urban work urban	urban	spiders	White	Computer/laptop speakers
59	3	mixed 20	3	8	5	5	15	19	Female	strong_natural	Often	live urban work urban	urban	spiders	White	Computer/laptop speakers
60	1	mixed 40	0	0	0	0	13	23	Female	strong_natural	Sometimes	live semi-rural work semi-rural	semi-rural	NA	White	Computer/laptop speakers
60	2	mixed 20	0	6	0	0	13	23	Female	strong_natural	Sometimes	live semi-rural work semi-rural	semi-rural	NA	White	Computer/laptop speakers
60	3	natural	0	0	0	0	13	23	Female	strong_natural	Sometimes	live semi-rural work semi-rural	semi-rural	NA	White	Computer/laptop speakers
61	1	natural	4	8	6	4	18	20	Female	strong_natural	Very often	live urban work urban	urban	NA	White	Ear buds (in-ear headphones)
61	2	mixed 20	5	5	6	4	18	20	Female	strong_natural	Very often	live urban work urban	urban	NA	White	Ear buds (in-ear headphones)
61	3	mixed 40	5	5	5	5	18	20	Female	strong_natural	Very often	live urban work urban	urban	NA	White	Ear buds (in-ear headphones)
62	1	mixed 40	4	8	6	3	20	23	Female	slight_natural	Sometimes	live semi-rural work semi-rural	rural	NA	White	Ear buds (in-ear headphones)
62	2	mixed 20	6	6	7	3	20	23	Female	slight_natural	Sometimes	live semi-rural work semi-rural	rural	NA	White	Ear buds (in-ear headphones)
62	3	natural	4	7	5	4	20	23	Female	slight_natural	Sometimes	live semi-rural work semi-rural	rural	NA	White	Ear buds (in-ear headphones)
63	1	mixed 20	4	8	7	4	19	20	Female	none	Sometimes	live urban work urban	semi-rural	spiders	White	Ear buds (in-ear headphones)
63	2	mixed 40	6	4	6	2	19	20	Female	none	Sometimes	live urban work urban	semi-rural	spiders	White	Ear buds (in-ear headphones)
63	3	natural	6	4	7	3	19	20	Female	none	Sometimes	live urban work urban	semi-rural	spiders	White	Ear buds (in-ear headphones)
64	1	mixed 40	3	8	7	3	16	20	Female	slight_natural	Very often	live urban work urban	urban	snakes	White	Ear buds (in-ear headphones)
64	2	mixed 20	4	8	6	2	16	20	Female	slight_natural	Very often	live urban work urban	urban	snakes	White	Ear buds (in-ear headphones)
64	3	natural	4	6	6	2	16	20	Female	slight_natural	Very often	live urban work urban	urban	snakes	White	Ear buds (in-ear headphones)
65	1	mixed 40	7	5	7	3	14	23	Male	strong_natural	Very often	live urban work urban	urban	NA	White	Noise cancelling
65	2	natural	7	3	7	3	14	23	Male	strong_natural	Very often	live urban work urban	urban	NA	White	Noise cancelling
65	3	mixed 20	7	3	7	3	14	23	Male	strong_natural	Very often	live urban work urban	urban	NA	White	Noise cancelling
66	1	mixed 40	4	8	6	4	15	19	Female	strong_natural	Very often	live urban work urban	urban	bats	White	Noise cancelling
66	2	mixed 20	5	7	8	2	15	19	Female	strong_natural	Very often	live urban work urban	urban	bats	White	Noise cancelling
66	3	natural	6	5	8	2	15	19	Female	strong_natural	Very often	live urban work urban	urban	bats	White	Noise cancelling
67	1	mixed 20	5	7	6	3	11	21	Female	strong_natural	Often	live urban work urban	semi-rural	snakes	White	Computer/laptop speakers
67	2	natural	5	6	7	5	11	21	Female	strong_natural	Often	live urban work urban	semi-rural	snakes	White	Computer/laptop speakers
67	3	mixed 40	7	5	6	4	11	21	Female	strong_natural	Often	live urban work urban	semi-rural	snakes	White	Computer/laptop speakers
68	1	mixed 40	5	7	7	4	17	20	Female	strong_natural	Often	live semi-rural work semi-rural	semi-rural	NA	White	Noise cancelling
68	2	mixed 20	5	6	6	4	17	20	Female	strong_natural	Often	live semi-rural work semi-rural	semi-rural	NA	White	Noise cancelling
68	3	natural	7	4	7	4	17	20	Female	strong_natural	Often	live semi-rural work semi-rural	semi-rural	NA	White	Noise cancelling

## Sheet: read me
Readme for data
Calculation of subjective measure scores:
We measured UWIST MACL current mood in terms of subjective stress and hedonic tone. Participants were asked to rate how they felt currently in terms of four mood items (relaxed, nervous, happy, sad) on a 4-point Likert scale. Current stress was scored as nervous plus reverse relaxed scores and hedonic tone as happy plus reverse sad scores. Therefore, increased subjective stress and increased plea…
Both STAI-S and STAI-T scales included three anxiety present and three anxiety absent items, rated on a 4-point Likert scale. Both STAI-S and STAI-T scores were calculated as the sum of anxiety present items and reverse anxiety absent items scores, so that higher scores represented increased current and general anxiety.
Files and variables:
File: STAI-S_anxiety_dataset.csv
Description:
Variables
· Participant: Anonymous label of participant taking part in experiment
· Stressor: label of stressor played to participants before each soundscape. Three stressor videos were used that contained a maths question, with obscuring flashing colours and an annoying sound.
· Soundscape: label for each of three soundscapes, all played to each participant after a stressor video during the experiment. "natural" soundscapes included a dawn chorus soundscape, including bird song, "natural 20" was the same soundscape but with 20mph traffic sounds added, and "natural 40", with 40mph traffic sounds added
· Stressor STAI-S anxiety reverse score: score on STAI-S measure scale self-reported by participants after viewing a stressor video.
· Soundscape STAI-S anxiety reverse score: score on STAI-S measure scale self reported by participants after listening to a soundscape.
· STAI-T trait anxiety: STAI-T trait anxiety score, self-reported by participants before stressor and soundscapes were played (ahead of main playback experiment).
· Age: age of participant at time of taking part in experiment
· Gender: select from male, female, non binary/third gender.
· Preference for natural environments: participant response to being asked if they had a preference for natural environments, selection from a sliding scale.
· Notice sounds in environment?: participant response on a sliding scale to being asked if they notice sounds in their environment.
· Live and work environment: participant response to being asked where they live and work, in terms of rural, urban, semi-urban.
· Environment grew up in: participant response to being asked where they grew up, urban, semi-rural or rural.
· Phobias: participant self-reported phobias from a defined list.
· Ethnicity: participant ethnicity, self-selected from drop down list recommended for use by UK government.
· Listening device: participant response to drop down menu list of how they listened to the experimental videos and soundscapes.
File: UWIST_stress_hedtone_dataset.csv
Description:
Variables
Participant: Anonymous label of participant taking part in experiment
Stressor: label of stressor played to participants before each soundscape. Three stressor videos were used that contained a maths question, with obscuring flashing colours and an annoying sound.
Soundscape: label for each of three soundscapes, all played to each participant after a stressor video during the experiment. "natural" soundscapes included a dawn chorus soundscape, including bird song, "natural 20" was the same soundscape but with 20mph traffic sounds added, and "natural 40", with 40mph traffic sounds added
Stressor hedtone score: UWIST MACL hedonic tone (pleasure) score self-reported by participants after viewing to one of three stressor videos.
Stressor stress score: UWIST MACL stress score self-reported by participants after viewing to one of three stressor videos.
Soundscape hedtone score: UWIST MACL hedonic tone (pleasure) score self-reported by participants after listening to one of three soundscapes.
Soundscape stress score: UWIST MACL stress score self-reported by participants after listening to one of three soundscapes.
STAI-T trait anxiety: STAI-T trait anxiety score, self-reported by participants before stressor and soundscapes were played (ahead of main playback experiment).
Age: age of participant at time of taking part in experiment
Gender: select from male, female, non binary/third gender.
Preference for natural environments: participant response to being asked if they had a preference for natural environments, selection from a sliding scale.
Notice sounds in environment?: participant response on a sliding scale to being asked if they notice sounds in their environment.
Live and work environment: participant response to being asked where they live and work, in terms of rural, urban, semi-urban.
Environment grew up in: participant response to being asked where they grew up, urban, semi-rural or rural.
Phobias: participant self-reported phobias from a defined list.
Ethnicity: participant ethnicity, self-selected from drop down list recommended for use by UK government.
Listening device: participant response to drop down menu list of how they listened to the experimental videos and soundscapes.
